# Supplementary material for: Serum Growth Differentiation Factor 15 (GDF15) Levels Reflect Ischemic Etiology in Heart Failure Patients with Iron Deficiency: A Cross-Sectional Study
Source: Biomolecules. 2025 Aug 26;15(9):1234. doi: 10.3390/biom15091234 (PMC12467985; doi:10.3390/biom15091234)
Supplement: Supplementary file 1 [file biomolecules-15-01234-s001.zip]

Archive with 1 entries (1 files):
- biomolecules-3814073-supplementary.pdf
